# Supplementary material for: Bioactive Polysaccharides from Fermented Dendrobium officinale: Structural Insights and Their Role in Skin Barrier Repair
Source: Molecules. 2025 Jul 6;30(13):2875. doi: 10.3390/molecules30132875 (PMC12250875; doi:10.3390/molecules30132875)
Supplement: Supplementary file 1 [file molecules-30-02875-s001.zip]

Archive with 1 entries (1 files):
- molecules-3682562-supplementary.pdf
